# Supplementary material for: The ABRF Metabolomics Research Group 2016 Exploratory Study: Investigation of Data Analysis Methods for Untargeted Metabolomics
Source: Metabolites. 2020 Mar 27;10(4):128. doi: 10.3390/metabo10040128 (PMC7241086; doi:10.3390/metabo10040128)
Supplement: Supplementary file 1 [file metabolites-10-00128-s001.zip]

Archive with 10 entries (9 files):
- Supplementary Material/
- Supplementary Material/MRG_Supplementary Figures_122319.pptx
- Supplementary Material/Supp File 1_Pipeline_16923.pdf
- Supplementary Material/Supp File 2_Pipeline_12235.pdf
- Supplementary Material/Supp File 3_Pipeline_14237.pdf
- Supplementary Material/Supp File 4_Pipeline_56483.pdf
- Supplementary Material/Supp File 5_Pipeline_22014.pdf
- Supplementary Material/Supp File 6_Pipeline_17283.pdf
- Supplementary Material/Supp File 7_Pipeline_13353.pdf
- Supplementary Material/Supp File 8_Pipeline_50018.pdf
